# Supplementary material for: The Association Between the Triglyceride Glucose Index and Hyperuricemia: A Dose–Response Meta-Analysis
Source: Nutrients. 2025 Apr 26;17(9):1462. doi: 10.3390/nu17091462 (PMC12073563; doi:10.3390/nu17091462)
Supplement: Supplementary file 1 [file nutrients-17-01462-s001.zip]

Archive with 1 entries (1 files):
- nutrients-3561353-supplementary.pdf
